# Supplementary material for: General Anesthesia Compared to Spinal Anesthesia for Patients Undergoing Lumbar Vertebral Surgery: A Meta-Analysis of Randomized Controlled Trials
Source: J Clin Med. 2020 Dec 30;10(1):102. doi: 10.3390/jcm10010102 (PMC7796239; doi:10.3390/jcm10010102)
Supplement: Supplementary file 1 [file jcm-10-00102-s001.zip]

Archive with 8 entries (7 files):
- Suppl/
- Suppl/Figure S1.docx
- Suppl/Figure S2.docx
- Suppl/Figure S3.docx
- Suppl/Table S1.docx
- Suppl/Table S2.docx
- Suppl/Table S3.docx
- Suppl/Table S4.docx
